# Supplementary material for: Lessons learned from additional research analyses of unsolved clinical exome cases
Source: Genome Med. 2017 Mar 21;9:26. doi: 10.1186/s13073-017-0412-6 (PMC5361813; doi:10.1186/s13073-017-0412-6)
Supplement: Supplementary file 1 — Summary of phenotypic features for each case. (XLSX 1227 kb) [file 13073_2017_412_MOESM1_ESM.xlsx]

## Sheet: Sheet1
BH #	Phenotypic Features	Phenotype Classification	Gene
BH3185_1	Cerebellar vermis atrophy, seizures, visual impairment, hypotonia, DD	Syndromic-DD/ID	SYN3
BH3691_1	Cerebellar hypoplasia, non verbal, DD	Syndromic-DD/ID	CACNA1A
BH3929_1	Severe constipation; short stature and macrocephaly	Non-DD/ID	NRXN3
BH4360_1	Autism spectrum disorder, speech delay, seizures	Syndromic-DD/ID	GSPT2
BH4372_1	Epileptic encephalopathy, Angelman-like?	Syndromic-DD/ID	USP19
BH4387_1	DD, cerebellar atrophy, scoliosis	Syndromic-DD/ID	EMC1
BH4396_1	Duodenal atresia, asplenia, absence of gall bladder, paucity of bile ducts	Non-DD/ID	GUCY2C
BH4876_1	Immunodeficiency	Non-DD/ID	PIK3CD
BH4948_1	Mitochondrial disease - LV noncompaction, DD, FTT	Syndromic-DD/ID	MIPEP
BH4975_1	LV noncompaction, Long QT, ataxia, nystagmus, DD	Syndromic-DD/ID	POLR1C, SCN1B
BH5013_1	Neonatal onset seizures	Syndromic-DD/ID	SLC13A5
BH5665_1	Hypertrophic cardiomyopathy and developmental delay	Syndromic-DD/ID	NAA10
BH5693_1	Joubert syndrome	Syndromic-DD/ID	MICALL2, SLC30A7
BH5705_1	Optic atrophy, cone-rod dystrophy	Non-DD/ID	ABCA4
BH5706_1	DD/ID, hypotonia, abnormal EEG, microcephaly, short stature, FTT, hirsutism, mild cerebral volume loss	Syndromic-DD/ID	DHX30
BH5749_1	DD/ID, seizures, hypotonia, dysmorphic features, brain malformation	Syndromic-DD/ID	DDX3X
BH5763_1	Brain malformation (cortical), optic nerve atrophy, Chiari I, autism, delayed milestones, seizures	Syndromic-DD/ID	NR2F1
BH5765_1	DD/ID, microcephaly, hypotonia, epidermolysis bullosa	Syndromic-DD/ID	DDX3X
BH5773_1	Angioedema	Non-DD/ID	SYTL2
BH5778_1	Encephalopathy, dysmorphic features, hypopigmentation, agenesis of corpus callosum	Syndromic-DD/ID	ZBTB20
BH5788_1	Recurrent muscle weakness with rhabdomyolysis, metabolic crises, cardiac arrhythmia	Syndromic-DD/ID	TANGO2
BH5789_1	Motor regression, hypotonia, wide-based gait, neurogenic bladder, dysplastic kidney	Syndromic-DD/ID	EBF3
BH5878_1	Seizures, ADHD, OCD	Syndromic-DD/ID	CDK20, HIVEP1
BH5908_1	DD/ID, speech delay, seizures, generalized weakness	Syndromic-DD/ID	NALCN
BH5923_1	Delayed motor development, hypotonia	Syndromic-DD/ID	ATAD3A
BH5932_1	DD/ID, seizures, hypotonia	Syndromic-DD/ID	PURA
BH6041_1	Mitochondrial disease; global DD, FTT, sensorineural hearing loss, nystagmus, microcephaly, hyperreflexia, renal tubular acidosis	Syndromic-DD/ID	FBXL4
BH6062_1	Microcephaly, ID, cortical visual impairment, short stature, delayed myelination, hypotonia	Syndromic-DD/ID	DDX3X
BH6096_1	DD, microcephaly, CC agenesis, hypomyelination	Syndromic-DD/ID	SLC1A4
BH6102_1	Epileptic Encephalopathy	Syndromic-DD/ID	SLC13A5
BH6435_1	Mitochondrial disease, ataxia, epilepsy, Hirschsprung disease	Syndromic-DD/ID	PMPCA, KCND3
BH6620_1	Static encephalopathy, partial cytochrome C oxidase deficiency, hypomyelination	Syndromic-DD/ID	ZNF335
BH6677_1	DD/ID, seizures, high arched palate, broad nasal bridge, strabismus, hypotonia	Syndromic-DD/ID	MPP4
BH6681_1	DD/ID, speech delay, nystagmus, sinus node dysfunction	Syndromic-DD/ID	GNB5
BH6695_1	Dysmorphic features, seizures, thin CC, basal ganglia changes, hyper/hypotonia, respiratory difficulty	Syndromic-DD/ID	DNAH7
BH6816_1	DD, brain malformation, hypotonia, dysmorphic features, CHD, distal arthrogryposis, concern for seizures	Syndromic-DD/ID	NALCN
BH6980_1	DD/ID, hypotonia, dysmorphic features, short stature, FTT, skeletal anomalies, scoliosis	Syndromic-DD/ID	TRAPPC11
BH7053_1	Congenital hypotonia, possible mitochondrial myopathy	Non-DD/ID	ACOT1
BH4156_1	GI dysmotility, DD	Syndromic-DD/ID
BH4370_1	Chronic pulmonary problems, gastrointestinal reflux, GI problems, transient IgG deficiency, bifid uvula	Non-DD/ID
BH4371_1	DD, chronic diarrhea	Syndromic-DD/ID
BH4382_1	Speech delay, microcephaly, epilepsy	Syndromic-DD/ID
BH4386_1	Syndromic DD, mild thinning of CC	Syndromic-DD/ID
BH4388_1	Epileptic encephalopathy	Syndromic-DD/ID
BH4401_1	IUGR, short stature, chondrodystrophy, skin abnormalities	Syndromic-DD/ID
BH4686_1	Delayed motor milestones, speech delay, dysmorphic features, FTT	Syndromic-DD/ID
BH4712_1	Larsen syndrome	Syndromic-DD/ID
BH4713_1	FTT, global DD, hypotonia, unilateral Horner syndrome, sleep difficulties	Syndromic-DD/ID
BH4788_1	Hearing loss, apnea, hypotonia, GI dysmotility, muscle weakness, fatigue	Syndromic-DD/ID
BH4789_1	Macrosomia, supraumbilical hernia, splenomegaly, diastasis recti	Syndromic-DD/ID
BH5694_1	Global DD, seizures	Syndromic-DD/ID
BH5754_1	Seizures, developmental delay	Syndromic-DD/ID
BH5762_1	Stargardt disease	Non-DD/ID
BH5771_1	Microcephaly, vision loss, dysautonomia, intellectual disability, hearing loss	Syndromic-DD/ID
BH5783_1	Progressive neurological condition,hypertonia of lower extremities, poor coordination	Syndromic-DD/ID
BH5786_1	Autism, type 1 diabetes, short stature	Syndromic-DD/ID
BH5790_1	FTT, pancreatic insufficiency	Non-DD/ID
BH5875_1	Dysautonomia, possible connective tissue disorder	Non-DD/ID
BH5884_1	Optic nerve dysplasia, coarctation of the aorta, congenital renal dysplasia	Syndromic-DD/ID
BH5910_1	CHARGE syndrome	Syndromic-DD/ID
BH5911_1	Hemolytic anemia, hypoplastic corpus callosum, hypertonia, periventricular leukomalacia	Syndromic-DD/ID
BH5924_1	Mitochondrial myopathy	Non-DD/ID
BH5929_1	Hereditary sensory and autonomic neuropathy	Non-DD/ID
BH5933_1	Acute liver failure	Non-DD/ID
BH6037_1	Cerebellar hypoplasia, ataxia, speech delay	Syndromic-DD/ID
BH6038_1	Autism, tall stature, delay	Syndromic-DD/ID
BH6055_1	Acquired microcephaly, DD, FTT, hyper/hypotonia	Syndromic-DD/ID
BH6063_1	Expressive language delay, processing disorder, anxiety	Non-syndromic DD/ID
BH6071_1	DD, growth hormone deficiency, dysmorphic features, learning disability	Syndromic-DD/ID
BH6085_1	Brain malformation (agenesis of CC, cerebellar hypoplasia), hydrocephus, FTT, overlapping toes, inguinal hernia, possible growth hormone deficiency	Syndromic-DD/ID
BH6118_1	Motor delay, dystonia, weakness, spastic diplegia, short stature, leg length discrepancy, kidney cysts, frequent infections	Syndromic-DD/ID
BH6175_1	Walker Warburg syndrome	Syndromic-DD/ID
BH6207_1	Febrile seizures, speech delay, easy bruising, periventricular nodular heterotopia	Syndromic-DD/ID
BH6318_1	Charcot-Marie-Tooth disease	Non-DD/ID
Abbreviations: ADHD: attention deficit hyperactivity disorder; CC: corpus callosum; DD/ID: developmental delay/intellectual disability; FTT: failure to thrive; LV: left ventricular; NA: not-available; OCD: obsessive compulsive disorder; GI:Gastrointestinal
