# Supplementary material for: Lessons learned from additional research analyses of unsolved clinical exome cases
Source: Genome Med. 2017 Mar 21;9:26. doi: 10.1186/s13073-017-0412-6 (PMC5361813; doi:10.1186/s13073-017-0412-6)
Supplement: Supplementary file 3 — De novo and recessive variants in candidate or recently published genes identified by collaboration between BG and BHCMG. (XLSX 28 kb) [file 13073_2017_412_MOESM3_ESM.xlsx]

## Sheet: Sheet1
Category	Sample ID/Source	Phenotype	Gene	ExAC	Nucleotide Change	Protein Change	RefSeq	Mutation Taster	SIFT/PolyPhen-2	CADD (Phred-like)	Sequencing Approach	GeneMatcher -matching submissions	Additional Cases in BG	References
De novo changes in known genes	BH3691_1	DD, progressive cerebellar atrophy, hypotonia	CACNA1A	0	c.5015G>C	p.R1672P	NM_001127222	D	D/NA	25.3	Trio	N	0
	BH6062_1	DD/ID, microcephaly, cortical visual impairment, delayed myelination, short stature, hypotonia	DDX3X	0	c.1703C>T	p.P568L	NM_001356	D	D/D	34	Trio	N	20
	BH5765_1	DD/ID, microcephaly, hypotonia, epidermolysis bullosa	DDX3X	0	c.192dupA	p.Asp65Argfs*2	NM_001356	D	NA	34	Singleton	N	NA
	BH5908_1	DD/ID, speech delay, seizures, generalized weakness	NALCN	0	c.1639A>G	p.M547V	NM_052867	D	T/D	25.5	Trio	N	3
	BH6816_1	DD, brain malformation, hypotonia, dysmorphic features, CHD, distal arthrogryposis, concern for seizures	NALCN	0	c.965T>C	p.I322T	NM_052867	D	T/B	13.06	Trio	N	NA
	BH5763_1	DD. cortical brain malformation, autism, seizures, optic nerve atrophy	NR2F1	0	c.413G>A	p.C138Y	NM_005654	D	D/D	23.4	Trio	N	0
	BH5778_1	DD/ID, partial agenesis of CC, behavioral issues, ADHD, bilateral hearing loss, dysmorphic features, joint hypermobility, hypopigmented macules	ZBTB20	0	1786C>T	p.H596Y	NM_001164342	D	D	25.8	Trio	N	1
De novo changes in novel genes	BH5706_1	DD/ID, hypotonia, abnormal EEG, microcephaly, short stature, FTT, hirsutism, mild cerebral volume loss	DHX30	0	c.2344C>T	p.R782W	NM_138615	D	D/D	32	Trio	Y	1
	BG	ID, ataxic gait, dysmorphic features, microcephaly, short stature, scoliosis	DHX30	0	c.2344C>T	p.R782W	NM_138615	D	D/D	32	Singleton	NA	From BG
	GeneMatcher: Western France consortium HUGODIMS	seizures, microcephaly, short stature, strabismus, oculomotor apraxia, unsteady gait	DHX30	0	c.1478G>A	p.R493H	NM_138615	D	D/D	NA	Trio	Recruited From GeneMatcher	NA
	GeneMatcher	DD, speech delay, sleep disturbance, microcephaly, truncal and orofacial hypotonia, strabismus on the right, hyperopia and bilateral hearing loss	DHX30		c.1685A>G	p.H562R	NM_138615	D	D/D	NA	Trio	Recruited From GeneMatcher	NA
	BH5923_1	delayed motor development, hypotonia	ATAD3A	0	c.1582C>T	p.R528W	NM_001170535	D	D/D	27.6	Trio	Y		Harel et al., 2016 AJHG
	BH5789_1	motor regression, hypotonia, wide-based gait, neurogenic bladder, dysplastic kidney	EBF3	0	c.512G>A	p.G171D	NM_001005463	D	T/NA	27	Trio	Y	0	Harms et al., 2017 AJHG
	BH4387_1	DD, cerebellar atrophy, scoliosis	EMC1	0	c.1411G>C	p.G471R	NM_015047	D	T/D	29.8	Trio	Y	0	Harel et al., 2016, AJHG
	BH5932_1	DD/ID, seizures, hypotonia	PURA	0	c.556C>T	p.Q186*	NM_005859	D	NA	38	Trio	N	10	Lalani et al., 2014; AJHG
De novo changes in candidate genes	BH5878_1	seizures, hearing loss, dysmorphic features, ADHD, OCD	CDK20	0	c.564G>A	p.W188*	NM_001039803	D	NA	38	Trio	N	0
			HIVEP1	0	c.4089G>C	p.M1363I	NM_002114	D	D/D	26.9			0
	BH6695_1	dysmorphic feat, Seizures, thin CC, basal ganglia changes, hyper/hypotonia, respiratory difficulty	DNAH7	0	c.10753T>C	p.F3585L	NM_018897	D	D/D	32	Trio	Y	0
	BH4360_1	autism spectrum disorder, speech delay, seizures	GSPT2	0	c.1021G>A	p.V341I	NM_018094	D	D/D	23.3	Trio	N	0
	BH4396_1	duodenal atresia, asplenia, absence of gall bladder, paucity of bile ducts	GUCY2C	0	c.410T>C	p.L137S	NM_004963	D	D/D	24	Trio	N	0
	BH5693_1	Joubert syndrome	MICALL2		c.851C>G	p.P284R	NM_182924	P	T/B	10.25	Trio	Y	0
			SLC30A7	0	c.490_491delinsAG	p.H164S	NM_133496	D	D/D	NA		N	0
	BH6677_1	DD/ID, seizures, high arched palate, broad nasal bridge, strabismus, hypotonia,	MPP4	0	c.946T>C	p.W316R	NM_033066	D	D/B	23.1	Trio	N	0
	BH3185_1	cerebellar vermis atrophy, seizures, visual impairment, hypotonia, DD	SYN3	0	c.1444_1445delinsTT	p.P481L	NM_001135774	DD	T/NA, T/B	23.3	Trio	N	0
	BH5773_1	hereditary angioedema	SYTL2	0	c.890delG	p.S297Tfs*8	NM_032943	D	NA		Trio	Y	0
Potential mosaicism in parents	BH4876_1	Immunodeficiency	PIK3CD	0	c.1573G>A	p.E525K	NM_005026	D	D/D	26	Pentad: Parents and The Three affected Siblings	N	0	Stray-Pedersen A, et al., 2016; J Allergy Clin Immunol.
Biallelic variants in genes known for recessive disease traits	BH5705_1	Cone-rod dystrophy	ABCA4	16 Carriers	1:94463397_GTGCCCCAGGGCCAAC>G	NA	NM_000350	D	NA	NA	Singleton	N	0
	BH5749_1	DD/ID, seizures, hypotonia, dysmorphic features, brain malformation	DDX3X	0	c.362G>T	p.R121L	NM_001356	D	T/D	23	Trio	N	20
	BH6041_1	Mitochondrial disorder: DD, hypotonia, muscle weakness, autistic features, RTA, lactic acidosis	FBXL4	0	c.419T>C	p.V140A	NM_012160	D	D/D	25.2	Trio	N	2
	BH5665_1, BH5665_4	DD, hypertrophic cardiomyopathy	NAA10	0	c.215T>C	p.I72T	NM_003491	D	D/D	26.2	Quad	N	0
	BH6096_1	DD, microcephaly, CC agenesis, hypomyelination	SLC1A4	19 Carriers	c.1369C>T	p.R457W	NM_003038	D	D/D	35	Singleton	N	6
	BH5013_1, BH5013_4	Epileptic Encephalopathy	SLC13A5	0	c.1475T>C	p.L492P	NM_177550	D	D/P	29.5	Quad	N	1
				25 Carriers	c.655G>A	p.G219R		D	D/D	29.8
	BH6102	Epileptic Encephalopathy	SLC13A5	2 Carriers	c.997C>T	p.R333*	NM_177550	D	NA	39	Singleton	N	1
				3 Carriers	c.680C>T	p.T227M		D	D/D	32
	BH6980_1	DD/ID, hypotonia, dysmorphic features , short stature, FTT, skeletal anomalies, scoliosis	TRAPPC11	0	c.142C>T	p.R48*	NM_199053	D	DD	37	Trio	N	0
				0	g.27324T>A	NA		D	NA	NA
	BH6620_1	DD/ID, seizures, hypomyelination, FTT	ZNF335	0	c.3787G>T	p.E1263*	NM_022095	D	NA	43	Trio	N	0
			ZNF335	12 Carriers	c.2744_2747 del	p.S915Tfs*3		D	NA			N
Biallelic variants in novel recessive disease genes	BH6681_1	DD/ID, hypotonia, retinal dystrophy, arrhythmia	GNB5	1 Carrier	c.906C>G	p.Y302*	NM_006578	D	NA	39	Trio	Y	1	Loddler et al., 2016; AJHG
	BG	DD/ID, speech delay, nystagmus, sinus node dysfunction	GNB5	0	c.249+3A>G	NA	NM_006578	D	NA	NA	Singleton	N	NA
	BH4948_1	LVNC, DD, hypotonia, infantile death	MIPEP	0	c.1745T>G	p.L582R	NM_005932	D	D	29.9	Trio	Y	2	Eldomery et al, 2016; Genome Medicine
			MIPEP	0	c.212T>A	p.L71Q		D	D	28
	BH5788_1	recurrent muscle weakness with rhabdomyolysis, metabolic crises, cardiac arrhythmia	TANGO2	16 Carriers	c.460G>A	p.G154R	NM_152906	D	D	31	Trio	Y	11	Lalani et al, 2016; AJHG
Biallelic or hemizygous variants in candidate recessive disease genes	BH7053_1	congenital hypotonia, possible mitochondrial myopathy	ACOT1	0	c.410_423delAGCCGGTGCGCGCG	p.E137Gfs*35	NM_001037161	D	NA	NA	Trio	N	0
	BH3929_1	short stature, relative macrocephaly	NRXN3	0	c.196A>G	p.K66E	NM_004796	D	D	16.08	Trio	Y	0
			NRXN3	27 Carriers	c.2023+3A>G	NA		D	NA	16.12
	BH4372_1	Epileptic encephalopathy, Angelman-like	USP19	0	c.1624G>T	p.V542L	NM_001199162	D	D/D	23.1	Trio	N	2
			USP19	1 Carrier	c.1536G>T	p.E512D		D	D/D	23.3
Dual molecular diagnoses in known genes	BH6435_1	DD, epilepsy, ataxia, mitochondrial dysfunction	KCND3	0	c.1153T>C	p.S385P	NM_004980	D	D/D	25.8	Trio	N	0
			PMPCA	0	c.64C>T	p.R22W	NM_015160	D	D/D	27			1
			PMPCA	17 Carriers	c.554G>A	p.R185Q		D	D/D	28.7
	BH4975_1, BH4975_4	DD/ID, polymicrogyria, cardiomyopathy, nystagmus	POLR1C	0	c.88C>T	p.P30S	NM_203290	D	D/D	25.3	Quad	N	0
			POLR1C	0	c.614delG	p.G205Afs*49		D	NA	NA
			SCN1B	0	c.308A>T	p.D103V	NM_199037	D	D/D	27			NA
Table S1. De novo and recessive variants in candidate or recently published genes identified by collaboration between BG and BHCMG.
Abbreviations: ADHD: attention deficit hyperactivity disorder; B: benign; CADD (Phred-like) scores equal or greater than 20 indicate the variants among top 1% of the most deleterious variants in the genome; CC: corpus callosum; DD/ID: developmental delay/intellectual disability; EEG: electroencephalogram; FTT: failure to thrive; Hem: hemizygous Het: heterozygous; Hom: homozygous; LVNC: left ventr…
