# Supplementary material for: Lessons learned from additional research analyses of unsolved clinical exome cases
Source: Genome Med. 2017 Mar 21;9:26. doi: 10.1186/s13073-017-0412-6 (PMC5361813; doi:10.1186/s13073-017-0412-6)
Supplement: Supplementary file 5 — Diagnostic rate differs among groups of patients with different phenotypic features. (XLSX 8 kb) [file 13073_2017_412_MOESM5_ESM.xlsx]

## Sheet: Sheet1
Phenotype	Total cases	Solved cases	Diagnostic rate
Syndromic DD/ID	59	32	0.5424
Non-syndromic DD/ID	1	0	0
No DD/ID	14	6	0.4286
TOTAL	74	38	0.5135
Abbreviations: DD/ID: developmental delay/intellectual disability
