# Supplementary material for: Lessons learned from additional research analyses of unsolved clinical exome cases
Source: Genome Med. 2017 Mar 21;9:26. doi: 10.1186/s13073-017-0412-6 (PMC5361813; doi:10.1186/s13073-017-0412-6)
Supplement: Supplementary file 6 — Diagnostic rate in singleton cases, trios, quartets and families with multiple affected individuals. (XLSX 28 kb) [file 13073_2017_412_MOESM6_ESM.xlsx]

## Sheet: Sheet1
	Total	Solved	Rate
Singleton	6	4	0.6667
Trio	63	30	0.4762
Quad	4	3	0.75
Other	1	1	1
